# Supplementary material for: A Staging Scheme for the Development of the Scuttle Fly Megaselia abdita
Source: PLoS One. 2014 Jan 7;9(1):e84421. doi: 10.1371/journal.pone.0084421 (PMC3883658; doi:10.1371/journal.pone.0084421)
Supplement: File S1 — Timing of developmental events from individual time-lapse movies in M. abdita. Stages and developmental events are shown in columns A and B. Time-lapse (TL) movie IDs are listed along the top, along with averages of timing of events across embryos/movies in minutes, and hours:minutes (hh:mm). Also listed are the number of embryos n underlying the calculation of average times for each event, stage duration (in min and in hh:mm) and standard deviation (STDEV, in min) for each event. % of developmetal time is also shown for each stage. Row 2 indicates the time adjustment made to each event to cancel out variations in starting time; 10 min were added for each unrecorded cleavage cycle (i.e. in TL29, C4 starts at 8 min 30 s in the raw data, therefore the start of the movie is C3 + 2 min 30 s; by adding 2.5 min we arrive at the start of C3, by adding 10 min at the start of C2, and by adding another 10 min at the start of C1; hence, to normalise this movie, we add 2.5+10+10 = 22.5 min). Rows 3–5 detail the optics (20×, 40× or 64×), camera (Leica DFC420 or DFC360FX), and the embryo view (full, dorsal, ventral or posterior). Row 6 gives the time interval between capturing successive images. Alternating white and grey rows mark stages. (XLS) [file pone.0084421.s001.xls]

## Sheet: rawdata
Supporting File S1
Stage	Event / ID	TL29	TL26	TL19	TL09	TL13	TL14	TL15	TL16	TL17	TL18	TL20	TL21	TL23	TL25	TL30	TL31	TL32	Average (minutes)	Average (h:m)	n number	Stage Duration (minutes)	Stage Duration (h:m)	STDEV	% Developmetal Time	Stage Duration (minutes)
	Time adjustment	22.5	35	35	83	40	44	73	51	13	12.5	35	14	16.5	40.5	76	208	33	-	-	-	-	-	-	-	-
	Details	DIC 20x DFC420	DIC 20x DFC360FX	DIC 20x DFC360FX	DIC 20x	DIC 20x DFC360FX	DIC 63xOil DFC360FX	DIC 63xOil DFC360FXDorsal	DIC 20x DFC360FX	DIC 20x DFC360FX	DIC 20x DFC360FX	DIC 63xOil DFC360FX	DIC 40x DFC360FX	DIC 20x DFC420	DIC 20x DFC420	DIC 20x DFC360FX	DIC 20x DFC360FX	DIC 20x DFC360FX
		Full	Full	Full	DFC360FX	Full	Post. pole		Ventral full	Ventral full	Full	Dorsal		Full	Full	ventral
					Dorsal full
	Time interval	1899-12-31 00:00:30	1899-12-31 00:00:10	1899-12-31 00:00:10	1899-12-31 00:00:30	1899-12-31 00:00:05	1899-12-31 00:00:05	1899-12-31 00:00:05	1899-12-31 00:00:05	1899-12-31 00:00:05	1899-12-31 00:00:10	1899-12-31 00:00:10	1899-12-31 00:00:10	1899-12-31 00:00:10	1899-12-31 00:00:30	1899-12-31 00:01:00	1899-12-31 00:01:00	1899-12-31 00:01:00
1	C1	-		-	-	-	-	-	-	-	-	-	-	-	-	-	-	-	-	-	0	20	1899-12-31 00:20:00	n/a	1.20773	20
	C2	-	-	-	-	-	-	-	-	-	-	-	-	-	-	-	-	-	-	-	0			n/a
2	C3	-	-	-	-	-	-	-	-	-	20	-	20	21	-	-	-	-	20	1899-12-31 00:20:00	3	50	1899-12-31 00:50:00	0.57735	3.01932	50
	C4	31	-	-	-	-	-	-	-	-	32.5	-	28	30.5	-	-	-	-	31	1899-12-31 00:31:00	4			1.87083
	C5	43	40	40	-	-	-	-	-	-	44.5	40	41	42.5	-	-	-	-	42	1899-12-31 00:42:00	7			1.78952
	C6	55	49	50	-	50	50	-	-	-	52.2	50	51	52.5	50	-	-	-	51	1899-12-31 00:51:00	10			1.78515
	C7	62	58	59	-	60	58	-	60	60	61.5	59	60	61.5	60	-	-	-	60	1899-12-31 01:00:00	12			1.29393
	C8	71	70	71	-	70	67	-	70	70	71.5	69	73	72.5	70.5	-	-	-	70	1899-12-31 01:10:00	12			1.57333
3	Pole buds form	81	61.5	-	-	-	72	-	-	73	-	-	-	-	64.5	-	-	-	70	1899-12-31 01:10:00	5	23	1899-12-31 00:23:00	7.67626	1.38889	23
	Space at anterior pole forms	70	72	74	-	-	-	-	74	-	-	-	79	70	-	-	-	-	73	1899-12-31 01:13:00	6			3.37145
	C9	80	79	80	-	79	75	80	79	80	82.5	-	85	80.5	82.5	-	-	-	80	1899-12-31 01:20:00	12			2.43514
	C10	96	85	87	90	91	85	88	86	87	91.5	84	94	-	90.5	-	-	-	89	1899-12-31 01:29:00	13			3.67641
4	Nuclei reach periphery	101	90.5	91	106	93	88	90	91	91	93.5	88	96	-	92.5	93	-	-	93	1899-12-31 01:33:00	14	57	1899-12-31 00:57:00	4.95599	3.44203	57
	Space at Ant. pole fills	104	93	103					93				96	97	95	-	-	-	97	1899-12-31 01:37:00				4.49868
	C11	111	103	99	118	102	97	100	100	98	99.5	95	102	100.5	100.5	101	-	-	102	1899-12-31 01:42:00	15			5.70672
	C12	122	114	112	118	115	108	110	111	110	111.5	107	116	110.5	113.5	110	-	-	113	1899-12-31 01:53:00	15			3.9545
	C13	135	129.5	128	131	127	122.5	125	126	125	125.5	122	131	125.5	128.5	123	-	127	127	1899-12-31 02:07:00	16			3.46636
5	C14	155	155	155	153	148	144	-	149	149	150.5	144	154	150.5	149.5	142	-	147	150	1899-12-31 02:30:00	15	58	1899-12-31 00:58:00	4.22915	3.50242	58
6	Gastrulation starts: pole cells shift / wavy	213	212	212	212	211	206	-	207	207	209.5	-	205	204.5	201.5	-	208	-	208	1899-12-31 03:28:00	12	18	1899-12-31 00:18:00	3.56128	1.08696	18
	Head furrow	-	213	227	215	220	-	-	213	215	214.5	-	214	213	-	-	-	-	216	1899-12-31 03:36:00	9			4.6398
	Ventral furrow	217	216	214	-	213	-	-	-	-		-	-	-	-	-	-	-	215	1899-12-31 03:35:00	4			1.82574
7	Plate carrying pole cells horizontal	233	227	229	-	229	220	-	-	-	220	-	-	-	-	-	-	-	226	1899-12-31 03:46:00	6	5	1899-12-31 00:05:00	5.27889	0.301932	5
	Dorsal folds visible	-	-	-	-	-	-	-	-	-	-	-	-	-	-	-	-	-	-	-	0			n/a
8	Proctodeal invag moves/ rapid germ band (GB) extension starts	238	234	233	-	230	224	-	-	-	224	-	-	-	-	-	-	-	231	1899-12-31 03:51:00	6	98	1899-12-31 01:38:00	5.64801	5.91787	98
	Amnioserosal lip present	254	250	245	-	250	-	-	-	-	-	-	-	-	-	-	-	-	250	1899-12-31 04:10:00	4			3.68556
	Rapid phase of GB extension ends	259	246	250	248	245	-	-	-	-	-	-	-	-	-	-	-	-	250	1899-12-31 04:10:00	5			5.59464
	Sersoa migration starts	269	299	291	-	267	-	-	-	-	-	-	-	-	-	-	-	-	282	1899-12-31 04:42:00	4			15.9478
9	Transient segmentation	371	350	339	354	-	-	-	-	-	-	-	-	-	-	-	-	-	329	1899-12-31 05:29:00	4	47	1899-12-31 00:47:00	13.2791	2.83816	47
10	Stomodeal invagination starts	377	-	381	-	-	-	-	-	-	-	-	-	-	-	-	-	-	379	1899-12-31 06:16:00	2	33	1899-12-31 00:33:00	2.82843	1.99275	33
	GB reaches max extent	377	385	375	-	-	-	-	-	-	-	-	-	-	-	-	-	-	379	1899-12-31 06:19:00	3			5.2915
11	Parasegmental furrows	431	399	398	-	-	-	-	-	-	-	-	-	-	-	-	-	-	409	1899-12-31 06:49:00	3	73	1899-12-31 01:13:00	18.7705	4.40821	73
	Serosa fuses	437	398	397	-	-	-	-	-	-	-	-	-	-	-	-	-	-	411	1899-12-31 06:51:00	3			22.8108
12	GB retraction starts	513	475	475	493	-	-	-	-	-	-	-	-	-	-	-	-	-	489	1899-12-31 08:09:00	4	171	1899-12-31 02:51:00	18.1108	10.3261	171
13	GB retraction ends	688	646	655	652	-	-	-	-	-	-	-	-	-	-	-	-	-	660	1899-12-31 11:00:00	4	86	1899-12-31 01:26:00	18.8746	5.19324	86
	Dorsal closure starts/ gut lengthens	716.5	675	660	686	-	-	-	-	-	-	-	-	-	-	-	-	-	684	1899-12-31 11:24:00	4			23.9213
14	Head involution begins	746	-	-	-	-	-	-	-	-	-	-	-	-	-	-	-	-	746	1899-12-31 12:26:00	1	74	1899-12-31 01:14:00	n/a	4.4686	74
15	Midgut encloses	825	-	-	-	-	-	-	-	-	-	-	-	-	-	-	815	-	820	1899-12-31 13:40:00	2	200	1899-12-31 03:20:00	7.07107	12.0773	200
	Serosa snaps	877	807	804	-	-	-	-	-	-	-	-	-	-	-	-	-	-	829	1899-12-31 13:49:00	3			41.3078
	Serosa rounds posterior pole	899.5	808	805.5	843	-	-	-	-	-	-	-	-	-	-	-	-	-	839	1899-12-31 13:59:00	4			43.8159
	Serosa rounds anterior pole	909.5	818	814.5	850.5	-	-	-	-	-	-	-	-	-	-	-	-	-	848	1899-12-31 14:08:00	4			44.0102
	Shortening of ventral nervous system starts	850	845	-	-	-	-	-	-	-	-	-	-	-	-	-	-	-	848	1899-12-31 14:08:00	2			3.53553
	Serosa contraction ends	932	825	832	882	-	-	-	-	-	-	-	-	-	-	-	-	-	869	1899-12-31 14:29:00	4			49.7887
	Dorsal closure ends	969	-	-	-	-	-	-	-	-	-	-	-	-	-	-		-	969	1899-12-31 16:09:00	1			n/a
	Dorsal epidermal segmentation ends	997	848	867	-	-	-	-	-	-	-	-	-	-	-	-		-	997	1899-12-31 16:37:00	1			81.0987
	Gut constricts	1056.5	960	957	1024	-	-	-	-	-	-	-	-	-	-	-	845	-	969	1899-12-31 16:09:00	5			81.0571
	Muscle contraction	1048.5	960	971	1042	-	-	-	-	-	-	-	-	-	-	-	874	-	979	1899-12-31 16:19:00	5			71.1498
16	Intersegmetal grooves at middorsal	1087	977	996	-	-	-	-	-	-	-	-	-	-	-	-	-	-	1020	1899-12-31 17:00:00	2	42	1899-12-31 00:42:00	58.7963	2.53623	42
17	Dorsal ridge overgrows clypeolabrum	1162	1020	-	1128	-	-	-	-	-	-	-	-	-	-	-	938	-	1062	1899-12-31 17:42:00	4	594	1899-12-31 09:54:00	102.463	35.8696	594
	Shortening of VNS ends	-	-	-	-	-	-	-	-	-	-	-	-	-	-	-	-	-	-	-	0			n/a
	Trachea fills with air	1485.5	-	-	1416	-	-	-	-	-	-	-	-	-	-	-	1068	-	1323	1899-12-31 22:03:00	3			223.696
	Hatching	1801.5	-	-	-	-	-	-	-	-	-	-	-	-	-	-	1510		1656	1900-01-01 03:36:00	2			206.122
