# Supplementary material for: A Staging Scheme for the Development of the Scuttle Fly Megaselia abdita
Source: PLoS One. 2014 Jan 7;9(1):e84421. doi: 10.1371/journal.pone.0084421 (PMC3883658; doi:10.1371/journal.pone.0084421)
Supplement: File S2 — Nuclei number and density counts for pre-gastrulation embryos of M. abdita. Nuclear counts (orange table) are shown below expected numbers for each cleavage cycle (C1 to C14). Nuclear density counts (red table) are shown for cleavage cycles C12–C14. Nuclear density was assessed by scaling each embryo to 600×250 mm and counting the number of full nuclei falling into a 45×4 mm square placed in the middle of the embryo. (XLS) [file pone.0084421.s002.xls]

## Sheet: Sheet1
Supporting File S2
Stage:	C1	C2	C3	C4	C5	C6	C7	C8	C9	C10	C11	C12	C13	C14
Expected number	1	2	4	8	16	32	64	128	256	512	1024	2048	4096	8192
Count	1	2	4	8	16	31	54	106	173	283	407	754	1200	>1400
	1	2	5	9	14	33	88	117	161	316	500
	1	2	4	8	16	31	86	103	176	293	500
	1	2	4	8	16	32	57	112	194	223	530
	1	2	4	8	16	34	54	101	161	211	464
	1	2	4	9	16	32		106	142	253
	1	2	4	9	17	39		103	148
	1	2	4	8	18	29		120
	1	2	4		19			123
		2	4		16
		2	4		17
			4		13
			4
			4
			4
			4
			4
			4
			3
Average	1	2	4	8	16	32	68	110	165	263	480	750	1200	>1400
n	9	11	19	8	12	8	5	9	7	6	5	1	1	1
STDEV	0	0	0.333333	0.517549	1.58592	2.97309	17.5841	8.16156	41.2622	41.2622	47.1296
Density:	C12	C13	C14
	10	19	32
	13	19	31
	12	22	32
	14	22	31
	16	24	32
	14	25	29
	12	22	35
		22
Average	13	21.875	31.7143
n	7	8	7
STDEV	1.91485	2.10017	1.79947
